# Supplementary material for: Symptomatology and IgG Levels before and after SARS-CoV-2 Omicron Breakthrough Infections in Vaccinated Individuals
Source: Vaccines (Basel). 2024 Oct 8;12(10):1149. doi: 10.3390/vaccines12101149 (PMC11512233; doi:10.3390/vaccines12101149)
Supplement: Supplementary file 1 [file vaccines-12-01149-s001.zip]

Archive with 1 entries (1 files):
- vaccines-3099876-supplementary.pdf
